# Supplementary material for: A Retrospective, Monocentric Study Comparing Co and Secondary Infections in Critically Ill COVID-19 and Influenza Patients
Source: Antibiotics (Basel). 2022 May 24;11(6):704. doi: 10.3390/antibiotics11060704 (PMC9219538; doi:10.3390/antibiotics11060704)
Supplement: Supplementary file 1 [file antibiotics-11-00704-s001.zip]

Archive with 1 entries (1 files):
- antibiotics-1716636-SI.pdf
